# Supplementary material for: A Critical Evaluation of the Undergraduate Endodontic Teaching in Dental Colleges of Saudi Arabia
Source: Int J Environ Res Public Health. 2022 Nov 23;19(23):15534. doi: 10.3390/ijerph192315534 (PMC9740231; doi:10.3390/ijerph192315534)
Supplement: Supplementary file 1 [file ijerph-19-15534-s001.zip]

Archive with 1 entries (1 files):
- ijerph-2019148-supplementary.pdf
